# Supplementary material for: Heart Failure Emergency Readmission Prediction Using Stacking Machine Learning Model
Source: Diagnostics (Basel). 2023 Jun 2;13(11):1948. doi: 10.3390/diagnostics13111948 (PMC10252957; doi:10.3390/diagnostics13111948)
Supplement: Supplementary file 1 [file diagnostics-13-01948-s001.zip]

Archive with 1 entries (1 files):
- diagnostics-2358372-supplementary.pdf
